# Supplementary material for: Ginsenoside Compound K Ameliorates Development of Diabetic Kidney Disease through Inhibiting TLR4 Activation Induced by Microbially Produced Imidazole Propionate
Source: Int J Mol Sci. 2022 Oct 25;23(21):12863. doi: 10.3390/ijms232112863 (PMC9656537; doi:10.3390/ijms232112863)
Supplement: Supplementary file 1 [file ijms-23-12863-s001.zip]

Archive with 1 entries (1 files):
- ijms-1947124-supplementary.pdf
